# Supplementary material for: Genome-Wide Identification of the HD-ZIP Transcription Factor Family in Maize and Functional Analysis of the Role of ZmHD-ZIP23 in Seed Size
Source: Plants (Basel). 2025 Aug 10;14(16):2477. doi: 10.3390/plants14162477 (PMC12389044; doi:10.3390/plants14162477)
Supplement: Supplementary file 1 [file plants-14-02477-s001.zip]

Archive with 1 entries (1 files):
- plants-3687972-supplementary.pdf
